# Supplementary material for: Gender Differences in a Drosophila Transcriptomic Model of Chronic Pentylenetetrazole Induced Behavioral Deficit
Source: PLoS One. 2009 Dec 2;4(12):e8136. doi: 10.1371/journal.pone.0008136 (PMC2779862; doi:10.1371/journal.pone.0008136)
Supplement: Table S1 — Differentially expressed genes in females at 12 hrs, 2nd day and 7th day of PTZ treatment. List of up- and down-regulated genes in heads of female flies treated with PTZ for 12 hrs, two days, and seven days. (0.12 MB XLS) [file pone.0008136.s001.xls]

## Sheet: Gene list
Table S1. Differentially expressed genes in females at 12 hrs, 2nd day and 7th day of PTZ treatment.
12 hrs										2nd day										7th day
UPREGULATED					DOWNREGULATED					UPREGULATED					DOWNREGULATED					UPREGULATED					DOWNREGULATED
Query	FBgn	Symbol	Name		Query	FBgn	Symbol	Name		Query	FBgn	Symbol	Name		Query	FBgn	Symbol	Name		Query	FBgn	Symbol	Name		Query	FBgn	Symbol	Name
CG13037	FBgn0036613	mRpS34	mitochondrial ribosomal protein S34		CG14687	FBgn0037835	CG14687	CG14687		CG8345	FBgn0033065	Cyp6w1	Cyp6w1		CG32498	FBgn0000479	dnc	dunce		CG30154	FBgn0050154	CG30154	CG30154		CG4807	FBgn0000011	ab	clueless
										CG5295	FBgn0036449	CG5295	CG5295		CG9042	FBgn0001128	Gpdh	5` gene							CG4027	FBgn0000042	Act5C	5C actin
										CG8147	FBgn0043791	CG8147	CG8147		CG4148	FBgn0001990	wek	weckle							CG10067	FBgn0000044	Act57B	Actin 57B
															CG3821	FBgn0002069	Aats-asp	lethal(2)49Db							CG7478	FBgn0000045	Act79B	79B Actin
															CG10120	FBgn0002719	Men	malic enzyme							CG18290	FBgn0000046	Act87E	Actin 87E
															CG17725	FBgn0003067	Pepck	Phosphoenolpyruvate carboxykinase							CG5178	FBgn0000047	Act88F	arthrin
															CG11129	FBgn0004047	Yp3	yolk protein							CG15845	FBgn0000054	Adf1	nalyot
															CG32156	FBgn0005536	Mbs	MLC-phosphatase							CG32954	FBgn0000055	Adh	alcohol dehydrogenase
															CG3241	FBgn0005616	msl-2	male specifc lethal							CG32954	FBgn0000056	Adhr	Adh-related
															CG9847	FBgn0010470	Fkbp13	Fkbp13							CG17345	FBgn0000075	amd	dopa decarboxylase
															CG10130	FBgn0010638	Sec61beta	Sec61beta							CG5730	FBgn0000083	AnnIX	Annexin IX
															CG2505	FBgn0015570	alpha-Est2	fragment B							CG7490	FBgn0000100	RpLP0	Apurinic endonuclease 3
															CG11064	FBgn0016724	RfaBp	retinoid-fatty acid binding protein							CG31762	FBgn0000114	aret	bruno
															CG1615	FBgn0017561	Ork1	Open rectifier K[+] channel 1							CG6025	FBgn0000115	Arf72A	Arflike at 72A
															CG11325	FBgn0025595	GRHR	hormone receptor							CG32031	FBgn0000116	Argk	insect intestinal mucin iim22
															CG5885	FBgn0025700	CG5885	CG5885							CG5711	FBgn0000120	Arr1	arrestin
															CG5991	FBgn0026576	CG5991	CG5991							CG2210	FBgn0000150	awd	killer of prune
															CG5707	FBgn0026593	CG5707	CG5707							CG3644	FBgn0000181	bic	Enhancer of Bicaudal
															CG4928	FBgn0027556	CG4928	CG4928							CG9379	FBgn0000244	by	tensin
															CG1516	FBgn0027580	CG1516	GH06348							CG1759	FBgn0000251	cad	caudal
															CG4757	FBgn0027584	CG4757	CG4757							CG17520	FBgn0000258	CkIIalpha	casein kinase 2
															CG5867	FBgn0027586	CG5867	CG5867							CG6384	FBgn0000283	Cp190	Centrosomal protein 190kD
															CG6842	FBgn0027605	CG6842	CG6842							CG11924	FBgn0000286	Cf2	Chorion factor 2
															CG4389	FBgn0028479	CG4389	CG4389							CG8367	FBgn0000289	cg	comb gap
															CG3160	FBgn0029789	CG3160	CG3160							CG11024	FBgn0000318	cl	clot
															CG14439	FBgn0029898	CG14439	CG14439							CG17894	FBgn0000338	cnc	cap and collar
															CG1889	FBgn0030164	CG1889	CG1889							CG5855	FBgn0000339	cni	spindle-G
															CG1803	FBgn0030362	regucalcin	regucalcin							CG8669	FBgn0000370	crc	cryptocephal
															CG14214	FBgn0031049	Sec61gamma	Sec61gamma							CG9745	FBgn0000412	D1	Chromosomal protein D1
															CG17646	FBgn0031362	CG17646	CG17646							CG9741	FBgn0000447	Dhod	Dihydroorotate dehydrogenase
															CG3407	FBgn0031573	CG3407	CG3407							CG9285	FBgn0000454	Dip-B	Dipeptidase B
															CG3036	FBgn0031645	CG3036	CG3036							CG32498	FBgn0000479	dnc	dunce
															CG5958	FBgn0031913	CG5958	CG5958							CG2238	FBgn0000559	Ef2b	Elongation factor 2b
															CG15489	FBgn0032438	CG15489	CG15489							CG17654	FBgn0000579	Eno	phosphopyruvate hydratase
															CG31692	FBgn0032820	fbp	fructose-1,6-bisphosphatase							CG10002	FBgn0000659	fkh	Fork Head
															CG6357	FBgn0033875	CG6357	CG6357							CG11420	FBgn0000826	png	pan gu
															CG4802	FBgn0034215	CG4802	CG4802							CG12055	FBgn0001091	Gapdh1	G3-P dehydrogenase
															CG11218	FBgn0034470	Obp56d	Odorant-binding protein 56d							CG8893	FBgn0001092	Gapdh2	G3-P dehydrogenase
															CG8654	FBgn0034479	CG8654	CG8654							CG33088	FBgn0001099	gdl	gonadal
															CG6822	FBgn0035909	ergic53	ergic-53							CG8430	FBgn0001124	Got1	Glutamate oxaloacetate transaminase 1
															CG7607	FBgn0036145	CG7607	CG7607							CG2718	FBgn0001142	Gs1	glutamine synthetase I
															CG11255	FBgn0036337	CG11255	CG11255							CG10045	FBgn0001149	GstD1	CG10045 Glutathione S-transferase
															CG10516	FBgn0036549	CG10516	CG10516							CG5499	FBgn0001197	His2Av	Histone H2A variant
															CG13037	FBgn0036613	mRpS34	mitochondrial ribosomal protein S34							CG1619	FBgn0001206	Hmr	Hybrid male rescue
															CG4306	FBgn0036787	CG4306	CG4306							CG9983	FBgn0001215	Hrb98DE	hnRNA-binding protein 1
															CG3961	FBgn0036821	CG3961	CG3961							CG4264	FBgn0001219	Hsc70-4	heat-shock protein 70
															CG1124	FBgn0037290	CG1124	CG1124							CG5748	FBgn0001222	Hsf	Heat shock factor
															CG1041	FBgn0037440	CG1041	CG1041							CG4183	FBgn0001225	Hsp26	heat shock protein hsp26
															CG8327	FBgn0037723	SpdS	Spermidine Synthase							CG1242	FBgn0001233	Hsp83	Enhancer of seven in absentia 2
															CG9448	FBgn0037734	CG9448	CG9448							CG5517	FBgn0001247	Ide	Insulin degrading metalloproteinase
															CG14687	FBgn0037835	CG14687	CG14687							CG7176	FBgn0001248	Idh	NADP-IDH
															CG3360	FBgn0038236	Cyp313a1	Cyp313a1							CG17835	FBgn0001269	inv	invected
															CG14290	FBgn0038662	CG14290	CG14290							CG2275	FBgn0001291	Jra	Jun oncogene
															CG17820	FBgn0038914	fit	female-specific independent of transformer							CG3696	FBgn0001309	kis	kismet
															CG10214	FBgn0039115	CG10214	CG10214							CG9659	FBgn0001404	egh	zeste-white 4
															CG11853	FBgn0039298	to	takeout							CG9075	FBgn0001942	eIF-4a	Eukaryotic initiation factor 4a
															CG11910	FBgn0039332	CG11910	CG11910							CG4180	FBgn0001977	l(2)35Bg	transcription unit B
															CG12428	FBgn0039543	CG12428	CG12428							CG5504	FBgn0002174	l(2)tid	lethal (2) tumorous imaginal discs
															CG1970	FBgn0039909	CG1970	CG1970							CG8696	FBgn0002570	LvpH	hdl cuticle gene cluster.
															CG8012	FBgn0040832	CG8012	CG8012							CG8922	FBgn0002590	RpS5a	Minute 1(o)
															CG30033	FBgn0050033	CG30033	CG30033							CG2746	FBgn0002607	RpL19	ribosomal protein L19
															CG32280	FBgn0052280	CG32280	CG32280							CG6779	FBgn0002622	RpS3	ribosomal protein S3
															CG32654	FBgn0052654	CG32654	CG32654							CG4965	FBgn0002673	twe	twine
															CG32793	FBgn0052793	CG32793	CG32793							CG33067	FBgn0002709	mei-218	transcript c
															CG13037	FBgn0053257	CG33257	CG33257							CG10120	FBgn0002719	Men	malic enzyme
															CG31085	FBgn0053970	CG33970	CG33970							CG9401	FBgn0002736	mago	Mago nashi
															CG6190	FBgn0061469	As	Drosophila Angelman syndrome							CG3297	FBgn0002778	mnd	minidiscs
															CG10733	FBgn0061492	loj	logjam							CG7836	FBgn0002781	mod(mdg4)	Modifier67.2
																									CG4696	FBgn0002789	Mp20	myophilin
																									CG1857	FBgn0002930	nec	serpin43Ac
																									CG11614	FBgn0002945	nkd	Naked
																									CG1763	FBgn0002948	nod	no distributive disjunction
																									CG3851	FBgn0002985	odd	Odd-skipped
																									CG5119	FBgn0003031	pAbp	doppio fuso
																									CG17725	FBgn0003067	Pepck	Phosphoenolpyruvate carboxykinase
																									CG5165	FBgn0003076	Pgm	Phosphogluconate mutase
																									CG3461	FBgn0003116	pn	prune
																									CG12306	FBgn0003124	polo	Polo protein kinase
																									CG12217	FBgn0003139	PpV	Protein phosphatase V
																									CG16784	FBgn0003141	pr	purple
																									CG7070	FBgn0003178	PyK	pyruvate kinase
																									CG3000	FBgn0003200	rap	fizzy-related
																									CG9375	FBgn0003205	Ras85D	Ras GTPase
																									CG12437	FBgn0003209	raw	cyrano
																									CG3593	FBgn0003257	r-l	UMP synthase
																									CG10279	FBgn0003261	Rm62	Lighten up
																									CG5502	FBgn0003279	RpL4	Ribosomal protein L4
																									CG16944	FBgn0003360	sesB	lethal(1)9Ed
																									CG11793	FBgn0003462	Sod	Cu-Zn superoxide dismutase.
																									CG16901	FBgn0003498	sqd	RNA-binding protein 3
																									CG14792	FBgn0003517	sta	Stubarista
																									CG4244	FBgn0003557	Su(dx)	Suppressor of deltex
																									CG18000	FBgn0003654	sw	dynein
																									CG12210	FBgn0003660	Syb	synaptobrevin
																									CG16778	FBgn0003715	Tkr	BTB-protein-III
																									CG5490	FBgn0003717	Tl	toll
																									CG4898	FBgn0003721	Tm1	Tropomyosin
																									CG10079	FBgn0003731	Egfr	EGF receptor
																									CG2171	FBgn0003738	Tpi	Triose phosphate isomerase
																									CG6705	FBgn0003867	tsl	Torsolike
																									CG2512	FBgn0003885	alphaTub84D	alpha-Tubulin
																									CG2960	FBgn0003941	RpL40	ubiquitin 52-AA extension protein
																									CG11624	FBgn0003943	Ubi-p63E	ubiquitin
																									CG7178	FBgn0004028	wupA	Troponin I
																									CG11129	FBgn0004047	Yp3	yolk protein
																									CG5363	FBgn0004106	cdc2	CDC2 kinase
																									CG3157	FBgn0004176	gammaTub23C	gamma tubulin
																									CG8308	FBgn0004236	alphaTub67C	alpha-Tubulin
																									CG12749	FBgn0004237	Hrb87F	Heterogeneous nuclear ribonucleoprotein at 85CD
																									CG6647	FBgn0004363	porin	Voltage-dependent anion-selective channel
																									CG10305	FBgn0004413	RpS26	ribosomal protein S31.
																									CG9916	FBgn0004432	Cyp1	Cyclophilin 1
																									CG17759	FBgn0004435	Galpha49B	G-protein-alpha[[q]]
																									CG1771	FBgn0004456	mew	PS1 integrin
																									CG3725	FBgn0004551	Ca-P60A	organellar-type Ca-ATPase
																									CG1004	FBgn0004635	rho	veinlet
																									CG1956	FBgn0004636	R	Enhancer of faf
																									CG8989	FBgn0004828	His3.3B	anon-fast-evolving-1B6
																									CG3284	FBgn0004855	RpII15	RNA polymerase II
																									CG5920	FBgn0004867	sop	Ribosome RS2
																									CG6122	FBgn0004872	piwi	P-element induced wimpy testis
																									CG10944	FBgn0004922	RpS6	ribosomal protein S6
																									CG4897	FBgn0005593	RpL7	Ribosomal protein L7
																									CG12052	FBgn0005630	lola	longitudinals absent
																									CG9193	FBgn0005655	mus209	proliferating cell nuclear antigen
																									CG3661	FBgn0010078	RpL23	Ribosomal protein L23
																									CG5352	FBgn0010083	SmB	polypeptide B
																									CG9633	FBgn0010173	RpA-70	Drosophila Replication Protein A
																									CG11154	FBgn0010217	ATPsyn-beta	H+-ATPase beta subunit
																									CG5433	FBgn0010235	Klc	kinesin
																									CG40411	FBgn0010247	Parp	poly(ADP-ribose) polymerase
																									CG10719	FBgn0010300	brat	Brain Tumor
																									CG1772	FBgn0010316	dap	decapo
																									CG2248	FBgn0010333	Rac1	Rac1
																									CG5266	FBgn0010405	Pros25	20s proteasome
																									CG3395	FBgn0010408	RpS9	Ribosomal protein S9
																									CG8900	FBgn0010411	RpS18	transcription unit B
																									CG4464	FBgn0010412	RpS19a	Ribosomal protein S19a
																									CG6538	FBgn0010421	TfIIFbeta	TFIIF small subunit
																									CG9847	FBgn0010470	Fkbp13	Fkbp13
																									CG8996	FBgn0010516	wal	Electron transfer flavoprotein
																									CG3018	FBgn0010602	lwr	ubiquitin-conjugating enzyme 9
																									CG10130	FBgn0010638	Sec61beta	Sec61beta
																									CG7085	FBgn0010704	l(2)s5379	lethal (2) s5379
																									CG5557	FBgn0010768	sqz	squeeze
																									CG2245	FBgn0011013	l(3)s1921	lethal (3) s1921
																									CG5474	FBgn0011016	SsRbeta	Signal sequence receptor beta
																									CG4651	FBgn0011272	RpL13	r-protein L13
																									CG1668	FBgn0011280	Pbprp2	Pheromone-binding protein-related protein 2
																									CG1059	FBgn0011341	Karybeta3	Karybeta3
																									CG14865	FBgn0011476	l(3)neo43	lethal (3) neo43
																									CG8625	FBgn0011604	Iswi	ISWI ATPase
																									CG12399	FBgn0011648	Mad	Mothers against Decapentaplegic
																									CG10701	FBgn0011661	Moe	DMoesin
																									CG11390	FBgn0011695	PebIII	Pherokine 2
																									CG4193	FBgn0011761	dhd	thioredoxin
																									CG5012	FBgn0011787	mRpL12	mitochondrial ribosomal protein L12
																									CG3752	FBgn0012036	Aldh	Acetaldehyde dehydrogenase
																									CG7726	FBgn0013325	RpL11	Ribosomal protein L11
																									CG5163	FBgn0013347	TfIIA-S	Transcription-factor-IIA-S
																									CG7867	FBgn0013718	nuf	nuclear-fallout
																									CG14779	FBgn0013720	pck	megatrachea
																									CG8705	FBgn0013726	pnut	septin
																									CG5210	FBgn0013763	Chit	chitinase-like
																									CG11001	FBgn0013954	FK506-bp2	FK506-binding protein
																									CG8416	FBgn0014020	Rho1	Rho GTPase
																									CG3314	FBgn0014026	RpL7A	Ribosomal protein L7A
																									CG4278	FBgn0014092	CG4278	CG4278
																									CG16747	FBgn0014184	Oda	gut feeling
																									CG7269	FBgn0014189	Hel25E	RNA helicase
																									CG6155	FBgn0014877	Roe1	Roe1
																									CG2678	FBgn0014931	CG2678	transcript B
																									CG9538	FBgn0015010	Ag5r	antigen 5-related
																									CG2216	FBgn0015222	Fer1HCH	Ferritin
																									CG5330	FBgn0015268	Nap1	Nucleosome assembly protein 1
																									CG7434	FBgn0015288	RpL22	PARP-binding protein-12
																									CG8284	FBgn0015321	UbcD4	Ubiquitin conjugating enzyme 4
																									CG1088	FBgn0015324	Vha26	E subunit
																									CG4443	FBgn0015374	crl	courtless
																									CG17051	FBgn0015379	dod	dodo
																									CG1031	FBgn0015568	alpha-Est1	fragment A
																									CG10652	FBgn0015745	RpL30	anon-fast-evolving-1D4
																									CG8440	FBgn0015754	Lis-1	Paf-AHbeta
																									CG6141	FBgn0015756	RpL9	anon-fast-evolving-3A6
																									CG10596	FBgn0015766	Msr-110	Engrailed nuclear homeoprotein-regulated gene
																									CG9258	FBgn0015776	nrv1	Nervana
																									CG5771	FBgn0015790	Rab11	lethal(3)93Bi
																									CG10539	FBgn0015806	S6k	dS6 kinase
																									CG3780	FBgn0015818	Spx	Spliceosomal protein on the X
																									CG8882	FBgn0015834	Trip1	Trip1
																									CG5263	FBgn0016070	smg	Smaug
																									CG14029	FBgn0016076	vri	vrille
																									CG6030	FBgn0016120	ATPsyn-d	ATPase synthase, subunit d
																									CG9856	FBgn0016641	PTP-ER	Protein tyrosine phosphatase-ERK/Enhancer of Ras1
																									CG7917	FBgn0016685	Nlp	nucleoplasmin-1
																									CG10938	FBgn0016697	ProsMA5	20s proteasome
																									CG3320	FBgn0016700	Rab1	Rab-protein 1
																									CG4921	FBgn0016701	Rab4	Rab-protein 4
																									CG11064	FBgn0016724	RfaBp	retinoid-fatty acid binding protein
																									CG4710	FBgn0016926	smi21F	smell impaired 21F
																									CG2168	FBgn0017545	RpS3A	ribosomal protein S3a
																									CG8759	FBgn0017565	Nacalpha	Alpha NAC
																									CG10895	FBgn0019686	lok	maternal nuclear kinase
																									CG6202	FBgn0019925	Surf4	Surfeit 4
																									CG5029	FBgn0019932	SamDC	S-adenosylmethionine decarboxylase
																									CG15693	FBgn0019936	RpS20	ribosomal protein S20
																									CG6343	FBgn0019957	ND42	NADH-ubiquinone oxidoreductase subunit
																									CG33166	FBgn0020248	stet	rhomboid-2
																									CG1404	FBgn0020255	ran	ran
																									CG14938	FBgn0020309	crol	crooked legs
																									CG11303	FBgn0020372	TM4SF	Transmembrane 4 superfamily
																									CG6297	FBgn0020412	JIL-1	Suppressor of variegation 3-1
																									CG6544	FBgn0020439	fau	fau
																									CG8048	FBgn0020611	Vha44	vacuolar ATPase C-subunit
																									CG10052	FBgn0020617	Rx	Retinal Homeobox
																									CG2151	FBgn0020653	Trxr-1	thioredoxin reductase
																									CG8657	FBgn0020930	Dgkepsilon	Diacyl glycerol kinase epsilon
																									CG7113	FBgn0021765	scu	scully
																									CG18426	FBgn0021895	ytr	yantar
																									CG7400	FBgn0021953	Fatp	Fatty acid (long chain) transport protein
																									CG3082	FBgn0021979	l(2)k09913	lethal (2) k09913
																									CG9124	FBgn0022023	eIF-3p40	Eukaryotic initiation factor 3 p40 subunit
																									CG14750	FBgn0022027	Vps25	Vacuolar protein sorting 25
																									CG8186	FBgn0022097	Vha36	Vacuolar H-ATPase subunit D
																									CG13777	FBgn0022201	milt	Milton
																									CG4649	FBgn0022359	Sodh-2	Sorbitol dehydrogenase-2
																									CG17058	FBgn0022770	Peritrophin-A	peritrophin A
																									CG12357	FBgn0022943	Cbp20	cap binding protein 20
																									CG3572	FBgn0022960	vimar	visceral mesodermal armadillo-repeats
																									CG1584	FBgn0023180	Orc6	Origin recognition complex subunit 6
																									CG3333	FBgn0023184	Nop60B	minifly
																									CG9291	FBgn0023211	Elongin-C	d-elongin C
																									CG10811	FBgn0023213	eIF-4G	translation initiation factor eIF4G
																									CG8205	FBgn0023441	fus	fusilli
																									CG2827	FBgn0023477	Tal	Transaldolase
																									CG14816	FBgn0023517	CG14816	CG14816
																									CG3857	FBgn0023520	CG3857	CG3857
																									CG31175	FBgn0024242	Dys	Dystrophin-like protein 3
																									CG6050	FBgn0024556	EfTuM	Elongation factor Tu mitochondrial
																									CG6549	FBgn0024689	fws	Drosophila Cog5
																									CG8357	FBgn0024732	Rep1	Rep1
																									CG17521	FBgn0024733	Qm	Ribosome RL10
																									CG1587	FBgn0024811	Crk	Crk
																									CG6948	FBgn0024814	Clc	clathrin
																									CG9388	FBgn0024833	AP-47	AP-47
																									CG7398	FBgn0024921	Trn	transportin
																									CG2331	FBgn0024923	TER94	Complementation group I
																									CG1263	FBgn0024939	RpL8	Ribosomal protein L8
																									CG3059	FBgn0024947	NTPase	CD39-like NTPase
																									CG1821	FBgn0025286	RpL31	Ribosomal protein L31
																									CG14782	FBgn0025381	CG14782	CG14782
																									CG16982	FBgn0025638	Roc1a	Roc1a
																									CG9148	FBgn0025682	scf	supercoiling factor
																									CG7961	FBgn0025725	alphaCop	alpha-coatomer protein
																									CG3621	FBgn0025839	CG3621	CG3621
																									CG4944	FBgn0026084	cib	ciboulot
																									CG4494	FBgn0026170	smt3	smt3
																									CG10206	FBgn0026196	nop5	nop5
																									CG2944	FBgn0026238	gus	gustavus
																									CG10840	FBgn0026259	eIF5B	cytoplasmic Initiation Factor 2
																									CG2009	FBgn0026262	bip2	bip2
																									CG5032	FBgn0026309	aft	adrift
																									CG5185	FBgn0026320	Tom	Barbu
																									CG8174	FBgn0026370	SRPK	SRPK
																									CG7186	FBgn0026371	SAK	SAK
																									CG12908	FBgn0026403	Ndg	Nidogen-like
																									CG4994	FBgn0026409	Mpcp	Mitochondrial phophate carrier protein
																									CG5935	FBgn0026533	Dek	Dek
																									CG1315	FBgn0026565	CG1315	argininosuccinate synthase-like
																									CG32575	FBgn0026575	hang	hangover
																									CG8677	FBgn0026577	CG8677	CG8677
																									CG6213	FBgn0026753	Vha13	Vacuolar H[+] ATPase G-subunit
																									CG1836	FBgn0026777	Rad23	Rad23
																									CG14802	FBgn0026873	MED18	Mediator complex subunit 18
																									CG3265	FBgn0027066	Eb1	Eb1
																									CG9423	FBgn0027338	Kap-alpha3	Importin alpha-3
																									CG17273	FBgn0027493	CG17273	CG17273
																									CG1344	FBgn0027507	CG1344	CG1344
																									CG8536	FBgn0027538	beta4GalNAcTA	beta4GalNAcTA
																									CG1927	FBgn0027547	CG1927	CG1927
																									CG2910	FBgn0027548	nito	One Twenty Two
																									CG10863	FBgn0027552	CG10863	CG10863
																									CG1516	FBgn0027580	CG1516	GH06348
																									CG5867	FBgn0027586	CG5867	CG5867
																									CG2086	FBgn0027594	drpr	draper
																									CG30494	FBgn0027604	CG30494	CG30494
																									CG3897	FBgn0027660	blot	bloated tubules
																									CG5170	FBgn0027835	Dp1	Drosophila dodeca-satellite-binding protein 1
																									CG10364	FBgn0027949	msb1l	msb1l
																									CG2968	FBgn0028342	l(1)G0230	lethal (1) G0230
																									CG33088	FBgn0028377	gdl-ORF39	gdl-ORF39
																									CG9159	FBgn0028419	Kr-h2	Kruppel homolog
																									CG3767	FBgn0028424	JhI-26	Juvenile hormone-inducible protein 26
																									CG3694	FBgn0028433	Ggamma30A	G protein gamma30A
																									CG17841	FBgn0028480	CG17841	CG17841
																									CG7985	FBgn0028499	CG7985	CG7985
																									CG8942	FBgn0028545	CG8942	CG8942
																									CG33067	FBgn0028581	mei-217	mei-217
																									CG12794	FBgn0028583	lcs	la costa
																									CG8612	FBgn0028648	mRpL50	mitochondrial ribosomal protein L50
																									CG2934	FBgn0028665	VhaAC39	VhaAC39
																									CG12372	FBgn0028683	spt4	spt4
																									CG16916	FBgn0028686	Rpt3	Rpt3
																									CG5378	FBgn0028688	Rpn7	Rpn7
																									CG18174	FBgn0028694	Rpn11	yippee interacting protein 5
																									CG5827	FBgn0028696	RpL37A	Ribosomal protein L37A
																									CG6341	FBgn0028737	Ef1beta	Elongation factor 1 beta
																									CG5036	FBgn0028743	CG5036	CG5036
																									CG13383	FBgn0028835	CSN8	Drosophila COP9 signalosome homolog 8
																									CG33090	FBgn0028916	CG33090	CG33090
																									CG6586	FBgn0028980	tan	tantalus
																									CG11804	FBgn0029092	ced-6	ced-6
																									CG4276	FBgn0029095	aru	arouser
																									CG1591	FBgn0029133	REG	REG
																									CG12323	FBgn0029134	Prosbeta5	20S proteasome
																									CG13610	FBgn0029146	Orct2	Organic cation transporter 2
																									CG7184	FBgn0029152	Mkrn1	Makorin 1
																									CG5889	FBgn0029155	Mdh	Malic DH
																									CG4535	FBgn0029174	FKBP59	FK506-binding protein FKBP59
																									CG10106	FBgn0029506	Tsp42Ee	tetraspanin 42E
																									CG8636	FBgn0029629	CG8636	CG8636
																									CG2947	FBgn0029676	CG2947	anon-fast-evolving-1A9
																									CG5014	FBgn0029687	Vap-33-1	Vap-33-1
																									CG11444	FBgn0029715	CG11444	CG11444
																									CG4111	FBgn0029785	RpL35	Ribosomal protein L35
																									CG12543	FBgn0029872	CG12543	CG12543
																									CG3918	FBgn0029873	CG3918	CG3918
																									CG3960	FBgn0029876	CG3960	CG3960
																									CG3226	FBgn0029882	CG3226	CG3226
																									CG3192	FBgn0029888	CG3192	CG3192
																									CG14439	FBgn0029898	CG14439	CG14439
																									CG4532	FBgn0029903	pod1	POD-1/coronin
																									CG2233	FBgn0029990	CG2233	CG2233
																									CG2257	FBgn0029996	Ubc-E2H	Ubc-E2H
																									CG1785	FBgn0030061	CG1785	CG1785
																									CG15365	FBgn0030077	CG15365	CG15365
																									CG12664	FBgn0030090	ld14	forked end
																									CG12119	FBgn0030102	CG12119	CG12119
																									CG2989	FBgn0030171	CG2989	CG2989
																									CG11556	FBgn0030230	Rph	dm-rabphilin
																									CG11207	FBgn0030241	feo	fascetto
																									CG1637	FBgn0030245	CG1637	CG1637
																									CG2556	FBgn0030396	CG2556	CG2556
																									CG4404	FBgn0030432	CG4404	CG4404
																									CG12175	FBgn0030502	tth	toothreen
																									CG11071	FBgn0030532	CG11071	CG11071
																									CG32592	FBgn0030600	hiw	highwire
																									CG6340	FBgn0030648	CG6340	CG6340
																									CG7860	FBgn0030653	CG7860	CG7860
																									CG9215	FBgn0030659	CG9215	CG9215
																									CG12380	FBgn0030682	CG12380	CG12380
																									CG16952	FBgn0030701	CG16952	CG16952
																									CG8924	FBgn0030710	CG8924	CG8924
																									CG9177	FBgn0030719	eIF5	anon-fast-evolving-3C6
																									CG9212	FBgn0030724	Nipsnap	Nipsnap
																									CG9917	FBgn0030740	CG9917	CG9917
																									CG4394	FBgn0030748	Traf3	Traf3
																									CG9777	FBgn0030764	CG9777	CG9777
																									CG9742	FBgn0030765	CG9742	CG9742
																									CG4756	FBgn0030788	CG4756	CG4756
																									CG4880	FBgn0030803	CG4880	CG4880
																									CG6769	FBgn0030878	CG6769	CG6769
																									CG6179	FBgn0030915	CG6179	CG6179
																									CG7322	FBgn0030968	CG7322	CG7322
																									CG14219	FBgn0031033	CG14219	CG14219
																									CG14211	FBgn0031044	CG14211	MKP-like
																									CG14214	FBgn0031049	Sec61gamma	Sec61gamma
																									CG12656	FBgn0031087	CG12656	CG12656
																									CG9572	FBgn0031089	CG9572	CG9572
																									CG9575	FBgn0031090	Rab35	Rab35
																									CG17065	FBgn0031099	CG17065	CG17065
																									CG1740	FBgn0031145	Ntf-2	Nuclear transport factor-2
																									CG3625	FBgn0031245	CG3625	CG3625
																									CG2813	FBgn0031268	CG2813	CG2813
																									CG3662	FBgn0031285	CG3662	CG3662
																									CG5126	FBgn0031320	CG5126	CG5126
																									CG7420	FBgn0031344	CG7420	CG7420
																									CG31937	FBgn0031360	CG31937	CG31937
																									CG7291	FBgn0031381	NPC2	Epididymal secretory protein
																									CG7263	FBgn0031392	CG7263	CG7263
																									CG15382	FBgn0031393	CG15382	CG15382
																									CG3609	FBgn0031418	CG3609	CG3609
																									CG17301	FBgn0031442	CG17301	CG17301
																									CG31689	FBgn0031449	CG31689	CG31689
																									CG9894	FBgn0031453	CG9894	CG9894
																									CG2862	FBgn0031459	CG2862	CG2862
																									CG16712	FBgn0031561	CG16712	CG16712
																									CG10019	FBgn0031568	CG10019	CG10019
																									CG3036	FBgn0031645	CG3036	CG3036
																									CG3887	FBgn0031670	CG3887	CG3887
																									CG31918	FBgn0031678	CG31918	CG31918
																									CG9171	FBgn0031738	CG9171	CG9171
																									CG12393	FBgn0031768	CG12393	CG12393
																									CG9493	FBgn0031799	Pez	Pez
																									CG11098	FBgn0031842	Tango1	Transport and Golgi organization 1
																									CG9232	FBgn0031845	CG9232	CG9232
																									CG11221	FBgn0031855	CG11221	CG11221
																									CG9207	FBgn0031873	Gas41	Gas41
																									CG5177	FBgn0031908	CG5177	CG5177
																									CG7214	FBgn0031940	CG7214	CG7214
																									CG18591	FBgn0031962	CG18591	CG18591
																									CG8372	FBgn0032000	CG8372	CG8372
																									CG14277	FBgn0032008	CG14277	CG14277
																									CG13393	FBgn0032035	CG13393	CG13393
																									CG15828	FBgn0032136	CG15828	CG15828
																									CG18145	FBgn0032189	Ripalpha	RPA-interacting protein alpha
																									CG5739	FBgn0032190	CG5739	CG5739
																									CG5708	FBgn0032196	CG5708	CG5708
																									CG5694	FBgn0032197	CG5694	CG5694
																									CG4912	FBgn0032198	eEF1delta	eEF1delta
																									CG5384	FBgn0032216	CG5384	CG5384
																									CG5362	FBgn0032237	CG5362	CG5362
																									CG7456	FBgn0032258	CG7456	CG7456
																									CG7384	FBgn0032262	CG7384	CG7384
																									CG6750	FBgn0032292	CG6750	CG6750
																									CG14926	FBgn0032360	CG14926	CG14926
																									CG12314	FBgn0032389	CG12314	CG12314
																									CG6746	FBgn0032394	CG6746	CG6746
																									CG14945	FBgn0032402	CG14945	CG14945
																									CG5682	FBgn0032480	CG5682	CG5682
																									CG5945	FBgn0032494	CG5945	CG5945
																									CG9306	FBgn0032511	CG9306	CG9306
																									CG9282	FBgn0032518	RpL24	Ribosomal protein L24
																									CG4599	FBgn0032586	Tpr2	Tetratricopeptide repeat protein 2
																									CG5674	FBgn0032656	CG5674	CG5674
																									CG10333	FBgn0032690	CG10333	CG10333
																									CG10343	FBgn0032703	CG10343	CG10343
																									CG17549	FBgn0032774	CG17549	CG17549
																									CG10186	FBgn0032797	CG10186	CG10186
																									CG10462	FBgn0032815	CG10462	CG10462
																									CG2617	FBgn0032877	CG2617	CG2617
																									CG9320	FBgn0032882	CG9320	CG9320
																									CG9324	FBgn0032884	Pomp	Pomp
																									CG9339	FBgn0032901	CG9339	CG9339
																									CG40285	FBgn0033000	CG14464	CG14464
																									CG10465	FBgn0033017	CG10465	CG10465
																									CG17337	FBgn0033035	CG17337	CG17337
																									CG3403	FBgn0033094	CG3403	CG3403
																									CG9446	FBgn0033109	coro	coronin
																									CG1620	FBgn0033183	CG1620	CG1620
																									CG1600	FBgn0033188	CG1600	CG1600
																									CG12042	FBgn0033206	CG12042	P62 DYNACTIN
																									CG11508	FBgn0033267	CG11508	CG11508
																									CG14757	FBgn0033274	CG14757	CG14757
																									CG8058	FBgn0033382	CG8058	CG8058
																									CG8029	FBgn0033393	CG8029	CG8029
																									CG1884	FBgn0033424	Not1	Not1
																									CG12128	FBgn0033473	CG12128	CG12128
																									CG1371	FBgn0033482	CG1371	CG1371
																									CG12338	FBgn0033543	CG12338	CG12338
																									CG7222	FBgn0033551	CG7222	CG7222
																									CG9080	FBgn0033593	CG9080	CG9080
																									CG12384	FBgn0033624	CG12384	CG12384
																									CG9005	FBgn0033638	CG9005	CG9005
																									CG8778	FBgn0033761	CG8778	CG8778
																									CG17574	FBgn0033777	CG17574	CG17574
																									CG4616	FBgn0033806	CG4616	CG4616
																									CG4627	FBgn0033808	CG4627	CG4627
																									CG4716	FBgn0033820	CG4716	CG4716
																									CG6357	FBgn0033875	CG6357	CG6357
																									CG8067	FBgn0033891	CG8067	CG8067
																									CG8309	FBgn0033902	Tango7	Transport and Golgi organization 7
																									CG8415	FBgn0033912	RpS23	Ribosomal protein S23
																									CG12869	FBgn0033943	CG12869	CG12869
																									CG10243	FBgn0033979	Cyp6a19	Cyp6a19
																									CG8179	FBgn0034020	CG8179	CG8179
																									CG8295	FBgn0034051	Mlf	Myelodysplasia/myeloid leukemia factor
																									CG8400	FBgn0034068	CG8400	CG8400
																									CG8434	FBgn0034083	lbk	kekkon-like
																									CG8332	FBgn0034138	RpS15	Ribosomal protein S15
																									CG8311	FBgn0034141	CG8311	CG8311
																									CG8626	FBgn0034152	Acp53C14a	Acp53C14a
																									CG5522	FBgn0034158	CG5522	CG5522
																									CG15611	FBgn0034194	CG15611	CG15611
																									CG4802	FBgn0034215	CG4802	CG4802
																									CG4878	FBgn0034237	eIF3-S9	eIF3-S9
																									CG14488	FBgn0034278	CG14488	CG14488
																									CG5784	FBgn0034282	Mapmodulin	Mapmodulin
																									CG10911	FBgn0034295	CG10911	CG10911
																									CG5757	FBgn0034299	CG5757	CG5757
																									CG5134	FBgn0034311	MED9	Mediator complex subunit 9
																									CG5726	FBgn0034313	CG5726	CG5726
																									CG15067	FBgn0034331	CG15067	CG15067
																									CG5323	FBgn0034362	CG5323	CG5323
																									CG5335	FBgn0034365	CG5335	CG5335
																									CG18604	FBgn0034378	CG18604	CG18604
																									CG15092	FBgn0034388	CG15092	CG15092
																									CG15098	FBgn0034398	CG15098	CG15098
																									CG15118	FBgn0034418	CG15118	anon-fast-evolving-1H12
																									CG9975	FBgn0034435	CG9975	CG9975
																									CG11797	FBgn0034468	Obp56a	Odorant-binding protein 56a
																									CG11048	FBgn0034487	CG11048	CG11048
																									CG10444	FBgn0034494	CG10444	CG10444
																									CG16868	FBgn0034498	CG16868	CG16868
																									CG13431	FBgn0034521	Mgat1	N-acetylglucosaminyltransferase I
																									CG11180	FBgn0034528	CG11180	CG11180
																									CG9954	FBgn0034534	maf-S	maf-S
																									CG9353	FBgn0034579	mRpL54	mitochondrial ribosomal protein L54
																									CG9754	FBgn0034617	CG9754	CG9754
																									CG15666	FBgn0034622	CG15666	CG15666
																									CG6613	FBgn0034694	CG6613	CG6613
																									CG5625	FBgn0034708	CG5625	CG5625
																									CG11301	FBgn0034726	Mes4	NF-YC-like
																									CG4046	FBgn0034743	RpS16	Ribosomal protein S16
																									CG2852	FBgn0034753	CG2852	CG2852
																									CG12190	FBgn0034763	CG12190	CG12190
																									CG9882	FBgn0034817	Art7	Arginine methyltransferase 7
																									CG9812	FBgn0034860	CG9812	CG9812
																									CG3931	FBgn0034879	Rrp4	Rrp4
																									CG4019	FBgn0034885	CG4019	CG4019
																									CG4091	FBgn0034894	CG4091	CG4091
																									CG11299	FBgn0034897	CG11299	CG11299
																									CG13568	FBgn0034965	CG13568	CG13568
																									CG3186	FBgn0034967	eIF-5A	anon-fast-evolving-2H10
																									CG4692	FBgn0035032	CG4692	ATP synthase
																									CG3880	FBgn0035057	CG3880	CG3880
																									CG17143	FBgn0035110	thoc7	thoc7
																									CG12015	FBgn0035155	RabX6	RabX6
																									CG13887	FBgn0035165	CG13887	CG13887
																									CG13928	FBgn0035246	CG13928	CG13928
																									CG13933	FBgn0035270	CG13933	CG13933
																									CG12025	FBgn0035285	CG12025	CG12025
																									CG8993	FBgn0035334	CG8993	thioredoxin
																									CG1240	FBgn0035370	CG1240	CG1240
																									CG11486	FBgn0035397	CG11486	polyA-nuclease related
																									CG14967	FBgn0035420	CG14967	CG14967
																									CG12740	FBgn0035422	RpL28	Ribosomal protein L28
																									CG17737	FBgn0035423	CG17737	CG17737
																									CG14969	FBgn0035440	CG14969	CG14969
																									CG10359	FBgn0035452	CG10359	CG10359
																									CG14996	FBgn0035499	Chd64	Chd64
																									CG14998	FBgn0035500	CG14998	CG14998
																									CG11357	FBgn0035558	CG11357	CG11357
																									CG10640	FBgn0035601	Uev1A	Uev1A
																									CG5249	FBgn0035625	Blimp-1	Blimp-1
																									CG10583	FBgn0035627	Sse	separase
																									CG6467	FBgn0035664	Jon65Aiv	Jonah 65A
																									CG14820	FBgn0035718	CG14820	CG14820
																									CG8602	FBgn0035763	CG8602	CG8602
																									CG12262	FBgn0035811	CG12262	CG12262
																									CG7409	FBgn0035817	CG7409	CG7409
																									CG7404	FBgn0035849	ERR	estrogen-related receptor
																									CG7170	FBgn0035887	Jon66Cii	Jonah 66C
																									CG6745	FBgn0035901	CG6745	CG6745
																									CG6416	FBgn0035917	CG6416	CG6416
																									CG4999	FBgn0035936	Tsp66E	Tetraspanin 66E
																									CG4665	FBgn0035964	Dhpr	Dihydropteridine reductase
																									CG4347	FBgn0035978	UGP	UTP-G-1-P uridyiyltransferase
																									CG3689	FBgn0035987	CG3689	CG3689
																									CG3982	FBgn0035988	CG3982	CG3982
																									CG11811	FBgn0036099	CG11811	CG11811
																									CG6418	FBgn0036104	CG6418	CG6418
																									CG11799	FBgn0036134	Mnf	Mnf
																									CG6207	FBgn0036144	GlcAT-P	GlcAT-P
																									CG6163	FBgn0036155	CG6163	CG6163
																									CG6084	FBgn0036182	CG6084	CG6084
																									CG11652	FBgn0036194	CG11652	CG11652
																									CG7283	FBgn0036213	RpL10Ab	Ribosomal protein L10Ab
																									CG18593	FBgn0036237	viaf	viral IAP-associated factor
																									CG10681	FBgn0036291	CG10681	CG10681
																									CG10971	FBgn0036309	CG10971	CG10971
																									CG11008	FBgn0036315	CG11008	CG11008
																									CG10960	FBgn0036316	CG10960	CG10960
																									CG11267	FBgn0036334	CG11267	CG11267
																									CG11251	FBgn0036346	CG11251	CG11251
																									CG14109	FBgn0036364	CG14109	CG14109
																									CG6945	FBgn0036476	CG6945	CG6945
																									CG7297	FBgn0036529	pgant8	polypeptide GalNAc transferase 8
																									CG6169	FBgn0036534	CG6169	CG6169
																									CG5895	FBgn0036560	CG5895	CG5895
																									CG13037	FBgn0036613	mRpS34	mitochondrial ribosomal protein S34
																									CG16807	FBgn0036621	CG16807	CG16807
																									CG4729	FBgn0036623	CG4729	CG4729
																									CG32171	FBgn0036672	Lmpt	Limpet
																									CG7571	FBgn0036732	Oatp74D	Organic anion transporting polypeptide 74D
																									CG6064	FBgn0036746	TORC	TORC
																									CG6874	FBgn0036815	l(3)neo26	lethal (3) neo26
																									CG3979	FBgn0036816	Indy	I am not dead yet
																									CG3961	FBgn0036821	CG3961	CG3961
																									CG6846	FBgn0036825	RpL26	Ribosomal protein L26
																									CG8786	FBgn0036897	CG8786	CG8786
																									CG8780	FBgn0036899	tey	teyrha-meyrha
																									CG15881	FBgn0036909	CG15881	CG15881
																									CG7433	FBgn0036927	CG7433	CG7433
																									CG7654	FBgn0036928	Tom20	Translocase of outer membrane 20
																									CG11796	FBgn0036992	CG11796	CG11796
																									CG5969	FBgn0036998	CG5969	CG5969
																									CG7736	FBgn0037084	Syx6	syntaxin
																									CG7145	FBgn0037138	CG7145	CG7145
																									CG7458	FBgn0037144	CG7458	CG7458
																									CG11100	FBgn0037207	Mes2	Mes2
																									CG12581	FBgn0037213	CG12581	CG12581
																									CG1107	FBgn0037218	auxillin	auxilin
																									CG14648	FBgn0037245	CG14648	CG14648
																									CG12001	FBgn0037265	CG12001	CG12001
																									CG9769	FBgn0037270	CG9769	CG9769
																									CG1115	FBgn0037299	CG1115	CG1115
																									CG1161	FBgn0037313	CG1161	CG1161
																									CG14668	FBgn0037320	CG14668	CG14668
																									CG2099	FBgn0037328	RpL35A	Ribosomal protein L35A
																									CG1475	FBgn0037351	RpL13A	Ribosomal protein L13A
																									CG2185	FBgn0037358	CG2185	CG2185
																									CG1218	FBgn0037377	CG1218	CG1218
																									CG15592	FBgn0037416	Osi9	Osiris
																									CG1157	FBgn0037424	Osi15	Osiris
																									CG1041	FBgn0037440	CG1041	CG1041
																									CG1021	FBgn0037443	CG1021	CG1021
																									CG1091	FBgn0037470	CG1091	CG1091
																									CG10098	FBgn0037472	CG10098	CG10098
																									CG10068	FBgn0037473	CG10068	CG10068
																									CG2993	FBgn0037521	CG2993	CG2993
																									CG2698	FBgn0037536	CG2698	CG2698
																									CG2702	FBgn0037540	CG2702	CG2702
																									CG9626	FBgn0037565	CG9626	CG9626
																									CG9617	FBgn0037568	CG9617	CG9617
																									CG8036	FBgn0037607	CG8036	CG8036
																									CG11760	FBgn0037615	CG11760	CG11760
																									CG8351	FBgn0037632	CG8351	CG8351
																									CG11984	FBgn0037655	CG11984	CG11984
																									CG8444	FBgn0037671	CG8444	CG8444
																									CG9354	FBgn0037686	RpL34b	anon-fast-evolving-1E8
																									CG8149	FBgn0037700	CG8149	CG8149
																									CG9396	FBgn0037714	CG9396	CG9396
																									CG18542	FBgn0037731	CG18542	CG18542
																									CG8495	FBgn0037752	RpS29	Ribosomal protein S29
																									CG4043	FBgn0037815	Rrp46	Rrp46
																									CG4570	FBgn0037844	CG4570	CG4570
																									CG4683	FBgn0037857	CG4683	CG4683
																									CG31299	FBgn0037872	nocturnin	Dnocturnin
																									CG4800	FBgn0037874	Tctp	Translationally controlled tumor protein
																									CG17734	FBgn0037890	CG17734	CG17734
																									CG6764	FBgn0037899	CG6764	CG6764
																									CG5276	FBgn0037900	CG5276	CG5276
																									CG5281	FBgn0037902	CG5281	CG5281
																									CG6782	FBgn0037912	CG6782	CG6782
																									CG6783	FBgn0037913	CG6783	CG6783
																									CG14715	FBgn0037930	CG14715	CG14715
																									CG14716	FBgn0037933	Ho	Heme oxygenase
																									CG6950	FBgn0037955	CG6950	CG6950
																									CG14734	FBgn0037976	Tk	tachykinin-3
																									CG5232	FBgn0038045	Sas	N-acetylneuraminic acid phosphate synthase
																									CG12358	FBgn0038100	Paip2	polyA-binding protein interacting protein 2
																									CG8449	FBgn0038129	CG8449	CG8449
																									CG14375	FBgn0038147	CG14375	CG14375
																									CG9796	FBgn0038149	CG9796	CG9796
																									CG9602	FBgn0038175	CG9602	CG9602
																									CG9297	FBgn0038181	CG9297	CG9297
																									CG9926	FBgn0038190	CG9926	CG9926
																									CG9924	FBgn0038192	CG9924	CG9924
																									CG9922	FBgn0038196	CG9922	CG9922
																									CG3509	FBgn0038252	CG3509	CG3509
																									CG6803	FBgn0038294	Zeelin1	Zeelin1
																									CG31478	FBgn0038319	mRpL9	mitochondrial ribosomal protein L9
																									CG5044	FBgn0038326	CG5044	CG5044
																									CG5073	FBgn0038331	CG5073	CG5073
																									CG14872	FBgn0038346	CG14872	CG14872
																									CG10185	FBgn0038397	CG10185	CG10185
																									CG5903	FBgn0038400	CG5903	CG5903
																									CG10406	FBgn0038426	mRpS33	mitochondrial ribosomal protein S33
																									CG14883	FBgn0038432	CG14883	CG14883
																									CG10326	FBgn0038453	CG10326	CG10326
																									CG17556	FBgn0038462	CG17556	CG17556
																									CG7168	FBgn0038586	CG7168	CG7168
																									CG7156	FBgn0038588	CG7156	CG7156
																									CG14280	FBgn0038695	CG14280	CG14280
																									CG16718	FBgn0038721	CG16718	CG16718
																									CG10889	FBgn0038769	CG10889	CG10889
																									CG17270	FBgn0038828	CG17270	CG17270
																									CG5621	FBgn0038840	CG5621	CG5621
																									CG5919	FBgn0038876	CG5919	CG5919
																									CG6332	FBgn0038921	CG6332	CG6332
																									CG13410	FBgn0038923	mRpL35	mitochondrial ribosomal protein L35
																									CG12297	FBgn0038928	BG4	BG4
																									CG5740	FBgn0038932	CG5740	CG5740
																									CG5315	FBgn0038984	CG5315	CG5315
																									CG10365	FBgn0039109	CG10365	CG10365
																									CG10371	FBgn0039111	Plip	MKP-like
																									CG10219	FBgn0039112	CG10219	CG10219
																									CG10214	FBgn0039115	CG10214	CG10214
																									CG10192	FBgn0039122	CG10192	eIF-4G-like protein
																									CG5864	FBgn0039132	AP-1sigma	AP-1sigma
																									CG13603	FBgn0039135	CG13603	CG13603
																									CG6182	FBgn0039158	CG6182	CG6182
																									CG11089	FBgn0039241	CG11089	CG11089
																									CG11786	FBgn0039264	CG11786	CG11786
																									CG7662	FBgn0039269	veli	veli
																									CG11858	FBgn0039305	CG11858	CG11858
																									CG10553	FBgn0039324	CG10553	CG10553
																									CG5116	FBgn0039339	CG5116	CG5116
																									CG17383	FBgn0039350	CG17383	CG17383
																									CG4759	FBgn0039359	RpL27	Ribosomal protein L27
																									CG5447	FBgn0039427	CG5447	CG5447
																									CG6323	FBgn0039465	Tsp97E	Tetraspanin 97E
																									CG1973	FBgn0039692	CG1973	CG1973
																									CG7808	FBgn0039713	RpS8	Ribosomal protein S8
																									CG7866	FBgn0039725	CG7866	CG7866
																									CG7920	FBgn0039737	CG7920	CG7920
																									CG1883	FBgn0039757	RpS7	Ribosomal protein S7
																									CG2229	FBgn0039777	Jon99Fii	Jonah 99F
																									CG2267	FBgn0039792	CG2267	CG2267
																									CG11315	FBgn0039801	CG11315	CG11315
																									CG1746	FBgn0039830	CG1746	CG1746
																									CG2135	FBgn0039874	CG2135	CG2135
																									CG1793	FBgn0039923	MED26	Mediator complex subunit 26
																									CG11076	FBgn0039929	CG11076	CG11076
																									CG17018	FBgn0039972	CG17018	CG17018
																									CG40286	FBgn0039994	CG17082	CG17082
																									CG17683	FBgn0040002	CG17683	CG17683
																									CG4600	FBgn0040064	yip2	yippee interacting protein 2
																									CG31884	FBgn0040070	Trx-2	thioredoxin
																									CG2958	FBgn0040102	lectin-24Db	Lectin24Db
																									CG32597	FBgn0040153	l(1)G0469	lethal (1) G0469
																									CG4867	FBgn0040239	bc10	bc10
																									CG6987	FBgn0040284	SF2	SF2
																									CG1633	FBgn0040309	Jafrac1	thioredoxin peroxidase
																									CG5008	FBgn0040321	GNBP3	Gram-negative bacteria binding protein 3
																									CG10742	FBgn0040334	Tsp3A	Tetraspanin 3A
																									CG6757	FBgn0040475	SH3PX1	SH3PX1
																									CG7340	FBgn0040493	granny-smith	granny smith
																									CG40277	FBgn0040521	CG12547	CG12547
																									CG8369	FBgn0040532	CG8369	CG8369
																									CG13551	FBgn0040660	CG13551	CG13551
																									CG15234	FBgn0040673	CG15234	CG15234
																									CG15434	FBgn0040705	CG15434	CG15434
																									CG30483	FBgn0040752	Prosap	Prosap
																									CG13181	FBgn0040760	CG13181	CG13181
																									CG12158	FBgn0040775	CG12158	CG12158
																									CG17977	FBgn0040778	CG17977	CG17977
																									CG15323	FBgn0040784	CG15323	CG15323
																									CG3576	FBgn0040918	Lag1	longevity
																									CG13109	FBgn0041092	tai	Taiman
																									CG10686	FBgn0041775	tral	trailer hitch
																									CG4636	FBgn0041781	SCAR	SCAR
																									CG18788	FBgn0042126	CG18788	CG18788
																									CG18809	FBgn0042132	CG18809	CG18809
																									CG30473	FBgn0043530	Obp51a	Odorant-binding protein 51a
																									CG30141	FBgn0043535	Obp57a	Odorant-binding protein 57a
																									CG32444	FBgn0043783	CG32444	aldose 1-epimerase
																									CG31764	FBgn0043841	vir-1	virus-induced 1
																									CG33106	FBgn0043884	mask	multiple ankyrin repeats single KH domain
																									CG7700	FBgn0044871	Gos28	Gos28
																									CG11844	FBgn0046214	CG11844	CG11844
																									CG31483	FBgn0046873	Pif2	PFTAIRE-interacting factor 2
																									CG31142	FBgn0047114	CG31142	CG31142
																									CG32276	FBgn0047135	CG32276	CG32276
																									CG30011	FBgn0050011	gem	persephone
																									CG30159	FBgn0050159	CG30159	CG30159
																									CG30183	FBgn0050183	CG30183	CG30183
																									CG30355	FBgn0050355	CG30355	CG30355
																									CG30359	FBgn0050359	CG30359	CG30359
																									CG30418	FBgn0050418	nord	nord
																									CG30438	FBgn0050438	CG30438	CG30438
																									CG30460	FBgn0050460	CG30460	CG30460
																									CG33184	FBgn0050481	mRpL53	mitochondrial ribosomal protein L53
																									CG31029	FBgn0051029	CG31029	CG31029
																									CG31092	FBgn0051092	LpR2	a2M-receptor-like
																									CG31159	FBgn0051159	CG31159	CG31159
																									CG31206	FBgn0051206	CG31206	CG31206
																									CG31224	FBgn0051224	CG31224	lethal (3) c00083
																									CG31287	FBgn0051287	CG31287	CG31287
																									CG31365	FBgn0051365	CG31365	CG31365
																									CG31637	FBgn0051637	CG31637	CG31637
																									CG31769	FBgn0051769	CG31769	CG31769
																									CG31867	FBgn0051867	CG31867	CG31867
																									CG32000	FBgn0052000	CG32000	CG32000
																									CG6469	FBgn0052029	CG32029	CG32029
																									CG32081	FBgn0052081	CG32081	CG32081
																									CG10429	FBgn0052100	CG32100	CG32100
																									CG32280	FBgn0052280	CG32280	CG32280
																									CG32446	FBgn0052446	CG32446	CG32446
																									CG32484	FBgn0052484	Sk2	Sphingosine kinase II
																									CG32553	FBgn0052553	CG32553	CG32553
																									CG32568	FBgn0052568	CG32568	CG32568
																									CG32576	FBgn0052576	CG32576	CG32576
																									CG32601	FBgn0052601	CG32601	CG32601
																									CG32638	FBgn0052638	CG32638	CG32638
																									CG32652	FBgn0052652	CG32652	CG32652
																									CG32653	FBgn0052653	CG32653	CG32653
																									CG32690	FBgn0052690	CG32690	CG32690
																									CG32744	FBgn0052744	CG32744	CG32744
																									CG32793	FBgn0052793	CG32793	CG32793
																									CG33060	FBgn0053060	CG33060	CG33060
																									CG33087	FBgn0053087	CG33087	LDLR-like
																									CG33095	FBgn0053095	CG33095	CG33095
																									CG33113	FBgn0053113	Rtnl1	Rtnl1
																									CG33143	FBgn0053143	CG33143	CG33143
																									CG33184	FBgn0053155	CG33155	CG33155
																									CG33170	FBgn0053170	CG33170	CG33170
																									CG33196	FBgn0053196	dp	Dumpy
																									CG13037	FBgn0053257	CG33257	CG33257
																									CG5740	FBgn0053334	CG33334	CG33334
																									CG32168	FBgn0053522	scaf6	scaf6
																									CG6119	FBgn0053528	CG33528	CG33528
																									CG15092	FBgn0054020	CG34020	CG34020
																									CG6513	FBgn0061515	endos	dendos
																									CG17533	FBgn0063492	GstE8	Glutathione S transferase E8
																									CG31095	FBgn0066101	LpR1	yolkless-like
																									CG30023	FBgn0082585	sprt	sprite
																									CG8580	FBgn0082598	bhr	bhringi
																									CG13620	FBgn0083077	mld	molting defective
